# Supplementary material for: Engineering the Metabolic Landscape of Microorganisms for Lignocellulosic Conversion
Source: Microorganisms. 2023 Aug 31;11(9):2197. doi: 10.3390/microorganisms11092197 (PMC10535843; doi:10.3390/microorganisms11092197)
Supplement: Supplementary file 1 [file microorganisms-11-02197-s001.zip]

Archive with 1 entries (1 files):
- microorganisms-2539734-supplementary.pdf
